# Supplementary material for: Bis(2,2-dinitro­prop­yl)formal
Source: Acta Crystallogr Sect E Struct Rep Online. 2009 Mar 28;65(Pt 4):o903. doi: 10.1107/S1600536809010642 (PMC2968987; doi:10.1107/S1600536809010642)
Supplement: Supplementary file 2 [file e-65-0o903-Isup2.hkl]

# 
# h,k,l, Fc-squared, Fo-squared, sigma(Fo-squared) and status flag 
# 
data_I
_shelx_title ' LF1 C 2/c' 
_shelx_refln_list_code          4 
_shelx_F_calc_maximum      135.96 
_exptl_crystal_F_000       648.00 
_reflns_d_resolution_high  0.8248 
 
loop_ 
 _symmetry_equiv_pos_as_xyz 
 'x, y, z' 
 '-x, y, -z+1/2' 
 'x+1/2, y+1/2, z' 
 '-x+1/2, y+1/2, -z+1/2' 
 '-x, -y, -z' 
 'x, -y, z-1/2' 
 '-x+1/2, -y+1/2, -z' 
 'x+1/2, -y+1/2, z-1/2' 
 
_cell_length_a    23.3300 
_cell_length_b     6.2074 
_cell_length_c    10.0094 
_cell_angle_alpha  90.000 
_cell_angle_beta  109.600 
_cell_angle_gamma  90.000 
 
_shelx_F_squared_multiplier     1.000 
 
loop_ 
 _refln_index_h 
 _refln_index_k 
 _refln_index_l 
 _refln_F_squared_calc 
 _refln_F_squared_meas 
 _refln_F_squared_sigma 
 _refln_observed_status 
   2   0   0       33.45       63.17      0.69 o 
   4   0   0    18485.85    16434.06     72.03 o 
   6   0   0      554.67      637.60      2.79 o 
   8   0   0    11832.85    11004.30     74.38 o 
  10   0   0     5194.29     4895.99     52.52 o 
  12   0   0       54.01       62.19      2.05 o 
  14   0   0     1384.73     1290.69      8.21 o 
  16   0   0      359.21      290.14      5.16 o 
  18   0   0       57.93       53.54      3.44 o 
  20   0   0        6.95        3.23      2.59 o 
  22   0   0      421.49      383.23      8.19 o 
  24   0   0       94.45      103.34      5.12 o 
  26   0   0        0.02        2.55      3.52 o 
   1   1   0      100.64       94.75      1.11 o 
   3   1   0    11800.20    10970.96     58.83 o 
   5   1   0      500.82      424.02      2.85 o 
   7   1   0     5303.96     5056.76     46.01 o 
   9   1   0      906.14      871.27      5.16 o 
  11   1   0     2796.80     2710.79     10.19 o 
  13   1   0      118.81      113.68      2.42 o 
  15   1   0      280.72      252.13      4.13 o 
  17   1   0        0.16        1.21      2.35 o 
  19   1   0       49.33       40.58      2.72 o 
  21   1   0       30.25       29.15      2.56 o 
  23   1   0      171.74      177.14      5.28 o 
  25   1   0       69.77       68.40      5.00 o 
   0   2   0     3974.19     4251.61     39.11 o 
   2   2   0      582.57      565.81      3.61 o 
   4   2   0     3483.15     3441.58     10.16 o 
   6   2   0       53.79       51.30      1.50 o 
   8   2   0     4105.49     4137.03     12.58 o 
  10   2   0       22.53       21.04      1.51 o 
  12   2   0       12.82       10.45      1.20 o 
  14   2   0        1.57        0.00      2.51 o 
  16   2   0      194.61      197.10      4.36 o 
  18   2   0       95.62       98.24      3.68 o 
  20   2   0       90.87       88.69      4.44 o 
  22   2   0        6.36       11.19      2.57 o 
  24   2   0       62.53       85.83      4.18 o 
   1   3   0      583.64      553.17      4.40 o 
   3   3   0     1197.00     1234.17      6.73 o 
   5   3   0      174.96      168.63      2.77 o 
   7   3   0      874.22      832.01      5.99 o 
   9   3   0      214.46      210.59      3.30 o 
  11   3   0      133.22       98.08      2.57 o 
  13   3   0     1202.78     1179.72      8.72 o 
  15   3   0      898.47      874.71      8.77 o 
  17   3   0      479.66      503.42      7.24 o 
  19   3   0       28.45       25.73      2.75 o 
  21   3   0       27.21       35.90      3.15 o 
  23   3   0        4.65        3.93      3.47 o 
   0   4   0       15.18       17.76      1.45 o 
   2   4   0        0.22        0.00      2.28 o 
   4   4   0      144.49      120.77      2.76 o 
   6   4   0        7.05        7.44      1.52 o 
   8   4   0       22.95       22.70      1.81 o 
  10   4   0      508.17      496.88      5.78 o 
  12   4   0      759.37      728.23      7.47 o 
  14   4   0      433.29      450.19      6.80 o 
  16   4   0       17.34       17.97      3.48 o 
  18   4   0       46.84       42.54      3.22 o 
  20   4   0        7.83        0.00      3.92 o 
  22   4   0       14.99       22.47      2.90 o 
   1   5   0       12.44        9.86      1.92 o 
   3   5   0        2.61        0.00      2.97 o 
   5   5   0      144.13      108.61      3.17 o 
   7   5   0      125.16      114.74      3.26 o 
   9   5   0       46.33       49.27      2.55 o 
  11   5   0       34.97       33.21      2.67 o 
  13   5   0        0.10        0.00      3.11 o 
  15   5   0       79.57       85.48      3.32 o 
  17   5   0        1.70        3.93      3.53 o 
  19   5   0        5.28        6.97      3.61 o 
   0   6   0       63.91       76.16      3.16 o 
   2   6   0        9.19        5.25      3.59 o 
   4   6   0        0.79        0.00      3.41 o 
   6   6   0       76.47       73.26      3.11 o 
   8   6   0      145.52      152.99      4.17 o 
  10   6   0       18.61       20.29      2.46 o 
  12   6   0        0.48        0.00      3.67 o 
  14   6   0        0.27        2.16      3.27 o 
  16   6   0        0.53        0.00      3.96 o 
   1   7   0       59.80       49.29      3.15 o 
   3   7   0       27.12       17.53      3.38 o 
   5   7   0       12.95        7.10      3.90 o 
   7   7   0        8.53        8.30      3.72 o 
   9   7   0        0.37        0.00      3.66 o 
 -27   1   1        9.72        3.26      3.85 o 
 -25   1   1        5.65        4.43      4.12 o 
 -23   1   1      165.80      181.68      5.63 o 
 -21   1   1      145.96      156.19      4.47 o 
 -19   1   1       85.48       86.56      3.13 o 
 -17   1   1      312.96      352.64      5.00 o 
 -15   1   1      230.36      222.75      3.68 o 
 -13   1   1        0.39        2.15      2.04 o 
 -11   1   1      882.57      932.70      5.93 o 
  -9   1   1     1809.02     1821.58      7.13 o 
  -7   1   1     6586.33     6400.45     50.04 o 
  -5   1   1     5795.27     5541.32     41.60 o 
  -3   1   1    15218.09    15993.30     70.71 o 
  -1   1   1    16992.32    18369.54     73.94 o 
   1   1   1     2512.07     2811.15     35.62 o 
   3   1   1      346.56      296.20      3.24 o 
   5   1   1     1445.04     1478.43      8.15 o 
   7   1   1     4391.80     3863.90     61.17 o 
   9   1   1      973.82      949.18      8.02 o 
  11   1   1      195.12      192.76      4.14 o 
  13   1   1      266.67      247.42      4.97 o 
  15   1   1        0.42        0.00      3.41 o 
  17   1   1      235.45      252.12      6.09 o 
 -26   2   1       21.74       18.17      4.40 o 
 -24   2   1        1.02       10.21      2.60 o 
 -22   2   1       34.14       22.00      4.16 o 
 -20   2   1        0.33        0.00      3.25 o 
 -18   2   1      986.09      992.16      9.35 o 
 -16   2   1        0.08        0.53      2.51 o 
 -14   2   1      165.63      179.31      3.18 o 
 -12   2   1      146.85      125.60      2.59 o 
 -10   2   1       81.81       76.38      1.95 o 
  -8   2   1     7369.65     7631.31     65.56 o 
  -6   2   1     5393.70     5380.46     50.47 o 
  -4   2   1     5887.37     5812.29     49.97 o 
  -2   2   1      253.44      210.06      2.24 o 
   0   2   1      292.19      324.97      3.86 o 
   2   2   1       92.05      126.01      2.69 o 
   4   2   1     4053.55     3972.23     61.03 o 
   6   2   1     1431.89     1560.99      9.98 o 
   8   2   1       47.41       65.08      2.67 o 
  10   2   1     1986.51     1951.40     13.45 o 
  12   2   1        1.79        0.00      3.03 o 
  14   2   1        4.47        6.99      3.56 o 
  16   2   1      159.25      156.92      4.74 o 
  18   2   1       24.74       14.85      4.31 o 
  20   2   1       68.69       84.79      4.68 o 
  22   2   1        0.09        0.00      5.63 o 
  24   2   1       57.75       67.41      7.78 o 
 -25   3   1        1.57        2.52      2.51 o 
 -23   3   1        1.25        4.55      3.31 o 
 -21   3   1       49.87       51.44      3.38 o 
 -19   3   1      135.19      157.96      4.59 o 
 -17   3   1        0.45        0.00      3.56 o 
 -15   3   1      941.61      930.73      8.07 o 
 -13   3   1       83.53      102.67      2.76 o 
 -11   3   1       13.46       17.64      2.05 o 
  -9   3   1      455.35      470.56      4.65 o 
  -7   3   1      393.08      445.82      4.35 o 
  -5   3   1        4.85        0.00      1.95 o 
  -3   3   1        0.66        0.00      1.75 o 
  -1   3   1       31.35       32.12      1.30 o 
   1   3   1      102.71       99.98      2.79 o 
   3   3   1        2.42        3.99      2.47 o 
   5   3   1      217.84      233.79      4.56 o 
   7   3   1      119.98      174.33      4.14 o 
   9   3   1      531.79      505.35      7.15 o 
  11   3   1      167.75      176.29      4.88 o 
  13   3   1      361.68      352.99      7.08 o 
  15   3   1      966.45      957.90     11.88 o 
  17   3   1        8.29        8.73      4.60 o 
  19   3   1        1.56        3.05      4.07 o 
  21   3   1        0.03        1.54      4.87 o 
  23   3   1        5.89        8.31      3.13 o 
 -22   4   1       11.06       18.26      2.82 o 
 -20   4   1        7.35        6.46      3.39 o 
 -18   4   1       21.79       23.77      2.84 o 
 -16   4   1       12.92        9.46      3.58 o 
 -14   4   1      609.41      549.17      6.65 o 
 -12   4   1        9.06       11.54      2.08 o 
 -10   4   1      239.29      228.04      3.95 o 
  -8   4   1      271.43      239.37      3.84 o 
  -6   4   1      401.06      402.13      4.75 o 
  -4   4   1      797.87      772.10      6.25 o 
  -2   4   1       10.16       11.52      1.71 o 
   0   4   1      615.74      593.68      7.52 o 
   2   4   1       38.69       32.40      2.40 o 
   4   4   1      771.91      797.68      9.11 o 
   6   4   1      289.57      292.31      5.76 o 
   8   4   1      601.00      599.74      8.62 o 
  10   4   1       45.20       43.55      3.32 o 
  12   4   1      176.80      158.24      5.44 o 
  14   4   1      113.12       97.29      4.69 o 
  16   4   1       35.27       38.24      3.74 o 
  18   4   1        4.13        5.12      2.68 o 
  20   4   1        8.48       13.20      3.08 o 
 -19   5   1        1.41        3.66      3.55 o 
 -17   5   1        8.54        6.87      2.53 o 
 -15   5   1        7.41        0.00      3.65 o 
 -13   5   1       62.82       64.78      2.91 o 
 -11   5   1      407.09      391.88      5.78 o 
  -9   5   1       15.28       11.34      2.06 o 
  -7   5   1       37.24       39.89      3.49 o 
  -5   5   1      105.72       98.59      3.99 o 
  -3   5   1      216.06      217.11      5.50 o 
  -1   5   1      123.05      125.58      4.23 o 
   1   5   1       16.55       22.43      2.74 o 
   3   5   1       24.98       19.98      2.70 o 
   5   5   1       18.52       20.81      2.65 o 
   7   5   1      932.06      942.31     12.01 o 
   9   5   1      219.88      233.40      6.56 o 
  11   5   1      542.58      565.41      9.98 o 
  13   5   1        9.20        8.73      5.32 o 
  15   5   1       39.34       49.04      4.29 o 
  17   5   1       15.73       21.82      3.42 o 
 -16   6   1        0.69        1.21      5.13 o 
 -14   6   1       63.60       61.16      4.98 o 
 -12   6   1        1.39        2.61      4.58 o 
 -10   6   1        4.31        2.49      4.71 o 
  -8   6   1        0.01        1.96      4.51 o 
  -6   6   1       26.17       27.42      3.19 o 
  -4   6   1      275.32      264.45      7.21 o 
  -2   6   1        0.45        0.00      4.98 o 
   0   6   1      578.98      586.01     10.09 o 
   2   6   1        0.14        0.00      5.19 o 
   4   6   1        6.38        9.06      4.57 o 
   6   6   1       13.44        8.25      5.48 o 
   8   6   1      115.60      120.97      5.44 o 
  10   6   1        0.05        6.32      4.76 o 
  12   6   1        4.15        0.00      5.36 o 
  14   6   1        5.50        5.58      5.41 o 
  -9   7   1       13.61       22.85      3.93 o 
  -7   7   1        0.47        2.52      5.07 o 
  -5   7   1       15.19       19.17      3.28 o 
  -3   7   1       56.08       58.79      4.28 o 
  -1   7   1        2.68        2.25      5.46 o 
   1   7   1        0.06        0.00      5.18 o 
   3   7   1       34.32       46.24      4.14 o 
   5   7   1        1.05        1.82      5.38 o 
   7   7   1        5.24        0.00      5.76 o 
 -26   0   2        5.31        0.00      5.14 o 
 -24   0   2      468.06      526.99     12.57 o 
 -22   0   2        2.96        0.00      4.80 o 
 -20   0   2        5.19        5.69      3.65 o 
 -18   0   2      196.13      206.49      6.82 o 
 -16   0   2       57.20       57.73      2.76 o 
 -14   0   2      375.42      431.12      6.09 o 
 -12   0   2        3.48        0.00      2.67 o 
 -10   0   2     6370.54     6331.41     81.58 o 
  -8   0   2      231.96      176.42      3.00 o 
  -6   0   2     3023.73     2874.26     10.91 o 
  -4   0   2    14108.68    15454.87    104.65 o 
  -2   0   2     7131.34     7330.24     62.91 o 
   0   0   2    14543.75    15673.21     99.81 o 
   2   0   2     7582.79     7496.02     70.29 o 
   4   0   2    14305.50    13185.21    107.88 o 
   6   0   2     2605.26     2183.58     11.34 o 
   8   0   2      104.21       94.47      2.69 o 
  10   0   2      183.84      197.41      4.10 o 
  12   0   2       43.42       55.88      2.84 o 
  14   0   2      290.45      304.59      6.13 o 
  16   0   2      505.55      475.30      8.32 o 
  18   0   2       61.32       50.48      3.50 o 
  20   0   2       40.83       28.80      2.97 o 
  22   0   2      175.75      172.24      9.14 o 
  24   0   2       64.49       60.77      8.06 o 
 -27   1   2       13.43       17.79      3.39 o 
 -25   1   2        2.05        4.13      2.85 o 
 -23   1   2      211.82      225.45      6.84 o 
 -21   1   2       78.45       76.38      5.64 o 
 -19   1   2       12.03       19.90      2.48 o 
 -17   1   2      199.40      212.30      5.10 o 
 -15   1   2        5.24        3.24      2.82 o 
 -13   1   2       11.23        7.12      1.66 o 
 -11   1   2      250.01      212.89      4.01 o 
  -9   1   2     2393.70     2372.58     11.84 o 
  -7   1   2     5131.36     5251.41     65.50 o 
  -5   1   2     6627.90     6512.39     68.38 o 
  -3   1   2     7957.19     7998.14     72.67 o 
  -1   1   2     3322.96     3608.75     44.98 o 
   1   1   2     7958.24     8177.35     77.08 o 
   3   1   2    11839.35    11063.27    101.42 o 
   5   1   2      808.52      731.59      6.51 o 
   7   1   2     8996.66     8503.22    102.11 o 
   9   1   2      187.15      156.23      3.77 o 
  11   1   2      224.51      180.49      4.32 o 
  13   1   2      678.36      708.54      8.93 o 
  15   1   2      664.62      651.71      9.36 o 
  17   1   2       36.83       34.71      3.10 o 
  19   1   2        0.49        0.26      4.23 o 
  21   1   2       24.29       29.97      3.66 o 
  23   1   2       91.26       86.13      5.09 o 
 -26   2   2       34.03       46.04      6.36 o 
 -24   2   2        0.28        0.00      4.97 o 
 -22   2   2       53.01       46.81      4.97 o 
 -20   2   2      146.56      176.25      5.77 o 
 -18   2   2       13.54       12.27      4.07 o 
 -16   2   2        6.21        1.33      3.88 o 
 -14   2   2     1357.66     1384.37     11.79 o 
 -12   2   2      796.08      849.37      8.66 o 
 -10   2   2      549.40      527.18      6.54 o 
  -8   2   2     5380.04     5554.61     79.88 o 
  -6   2   2      588.98      582.94      5.89 o 
  -4   2   2     4092.91     4351.32     15.94 o 
  -2   2   2        2.00        0.00      2.52 o 
   0   2   2     9249.06     9794.41     95.67 o 
   2   2   2      259.43      231.61      3.72 o 
   4   2   2     6656.49     7145.80     88.19 o 
   6   2   2       47.89       37.97      2.26 o 
   8   2   2      890.85     1044.71      9.51 o 
  10   2   2        8.39        9.53      3.14 o 
  12   2   2      310.89      294.76      5.94 o 
  14   2   2      128.05      100.42      4.27 o 
  16   2   2        3.23        0.00      4.24 o 
  18   2   2       95.90       97.57      4.81 o 
  20   2   2        0.01        6.36      4.29 o 
  22   2   2        3.47        0.00      6.18 o 
 -25   3   2        6.25        5.50      4.90 o 
 -23   3   2       15.15       12.29      6.41 o 
 -21   3   2       35.97       55.97      4.14 o 
 -19   3   2      636.18      641.54     10.35 o 
 -17   3   2        8.49        7.39      4.54 o 
 -15   3   2      342.96      355.89      6.92 o 
 -13   3   2       82.53       97.55      3.73 o 
 -11   3   2     3630.40     3585.85     19.35 o 
  -9   3   2       53.23       55.37      2.70 o 
  -7   3   2     1370.01     1298.36     10.40 o 
  -5   3   2        2.26        0.00      2.67 o 
  -3   3   2      728.59      609.91      6.65 o 
  -1   3   2     2489.93     2478.68     13.57 o 
   1   3   2        1.24        4.58      2.71 o 
   3   3   2     2234.52     2600.14     14.47 o 
   5   3   2       58.55       63.72      2.93 o 
   7   3   2        6.17       16.33      2.11 o 
   9   3   2      162.18      166.80      4.65 o 
  11   3   2        9.22        0.39      4.41 o 
  13   3   2       28.51       19.11      5.21 o 
  15   3   2       97.40       77.72      4.16 o 
  17   3   2        2.72        0.00      4.93 o 
  19   3   2        3.08        0.00      5.72 o 
  21   3   2        4.30       11.68      2.95 o 
 -22   4   2       71.97       56.07      7.85 o 
 -20   4   2        2.98        3.74      5.11 o 
 -18   4   2      134.06      135.32      7.52 o 
 -16   4   2       57.94       49.08      3.80 o 
 -14   4   2       80.19      111.91      4.45 o 
 -12   4   2        3.79        4.11      3.71 o 
 -10   4   2      104.73      114.97      4.14 o 
  -8   4   2      660.52      649.17      8.79 o 
  -6   4   2        8.79        8.78      2.02 o 
  -4   4   2      273.06      280.66      5.44 o 
  -2   4   2        5.80       11.46      1.92 o 
   0   4   2      603.04      645.51      8.29 o 
   2   4   2        1.77        0.00      3.40 o 
   4   4   2        4.73        1.52      3.65 o 
   6   4   2      152.19      143.73      4.57 o 
   8   4   2        2.72        5.30      2.52 o 
  10   4   2      942.14      921.47     11.52 o 
  12   4   2      129.52      139.56      5.21 o 
  14   4   2       32.73       35.24      3.43 o 
  16   4   2        0.17        0.00      4.90 o 
  18   4   2       24.51       15.75      6.86 o 
  20   4   2       26.59       38.66      4.21 o 
 -19   5   2       11.37       13.69      3.26 o 
 -17   5   2       16.18       16.98      5.43 o 
 -15   5   2       20.56       23.73      3.53 o 
 -13   5   2       26.06       30.45      3.64 o 
 -11   5   2      254.15      228.37      6.85 o 
  -9   5   2        6.91        0.00      4.82 o 
  -7   5   2      103.81       90.20      4.17 o 
  -5   5   2      142.28      136.56      4.81 o 
  -3   5   2       35.74       41.55      3.06 o 
  -1   5   2       95.28      113.95      4.35 o 
   1   5   2        2.63        0.00      4.31 o 
   3   5   2      270.39      273.58      6.38 o 
   5   5   2        0.65        5.50      4.55 o 
   7   5   2       26.32       21.70      2.97 o 
   9   5   2        4.83        6.01      4.78 o 
  11   5   2       16.43       15.15      3.09 o 
  13   5   2       75.41       80.06      5.02 o 
  15   5   2        8.47       12.95      3.21 o 
  17   5   2       23.50       24.35      4.16 o 
 -16   6   2        1.70        0.00      5.63 o 
 -14   6   2       15.33       13.60      3.41 o 
 -12   6   2        0.85        0.00      5.05 o 
 -10   6   2       21.62       23.14      3.87 o 
  -8   6   2       46.84       56.43      4.49 o 
  -6   6   2        9.85        3.41      4.66 o 
  -4   6   2        0.39        0.00      5.02 o 
  -2   6   2        1.69        0.00      4.93 o 
   0   6   2       84.24       86.25      5.21 o 
   2   6   2        6.30        0.54      5.45 o 
   4   6   2       29.56       24.98      3.93 o 
   6   6   2      150.96      145.66      6.23 o 
   8   6   2        3.13       10.65      4.60 o 
  10   6   2        8.32       16.10      3.39 o 
  12   6   2        3.41        0.00      5.57 o 
  -9   7   2        8.38        9.70      5.76 o 
  -7   7   2       60.07       70.52      5.21 o 
  -5   7   2        6.86       14.06      5.27 o 
  -3   7   2       47.61       41.01      4.27 o 
  -1   7   2       31.95       31.31      4.16 o 
   1   7   2        3.98        4.49      3.36 o 
   3   7   2       19.44       22.68      4.16 o 
   5   7   2       25.43       20.24      4.00 o 
   7   7   2        1.14        0.00      5.75 o 
 -27   1   3       10.85       12.32      6.16 o 
 -25   1   3       55.41       44.37      7.03 o 
 -23   1   3       10.60        7.17      4.90 o 
 -21   1   3       24.29       23.08      4.53 o 
 -19   1   3       16.70       17.71      2.45 o 
 -17   1   3       45.64       43.56      4.57 o 
 -15   1   3     1241.72     1279.14     12.84 o 
 -13   1   3      199.18      247.50      4.67 o 
 -11   1   3     2862.99     2999.19     15.42 o 
  -9   1   3        1.31        0.00      2.49 o 
  -7   1   3     1955.60     2125.83     10.95 o 
  -5   1   3      316.20      363.48      4.32 o 
  -3   1   3     2170.82     2230.58     10.61 o 
  -1   1   3      415.43      490.80      4.83 o 
   1   1   3       59.12       42.76      1.81 o 
   3   1   3     1889.98     1818.84     10.49 o 
   5   1   3      162.94      154.17      3.41 o 
   7   1   3     1496.07     1581.22     11.11 o 
   9   1   3      414.29      361.70      5.72 o 
  11   1   3        5.32        7.46      3.66 o 
  13   1   3       15.82       12.69      2.15 o 
  15   1   3       53.37       54.88      3.58 o 
  17   1   3      102.32       81.69      4.25 o 
  19   1   3       65.54       62.37      6.10 o 
  21   1   3       58.78       52.14      7.55 o 
  23   1   3       14.23       16.08      6.13 o 
 -26   2   3       31.98       21.36      6.80 o 
 -24   2   3        0.45        0.00      2.95 o 
 -22   2   3      102.54      106.29      4.82 o 
 -20   2   3      287.90      269.43      4.85 o 
 -18   2   3       50.25       51.48      2.52 o 
 -16   2   3       30.96       20.45      3.03 o 
 -14   2   3      905.24      951.03      7.94 o 
 -12   2   3      354.15      328.31      7.88 o 
 -10   2   3      424.26      425.26      3.94 o 
  -8   2   3     2238.65     2304.84      8.99 o 
  -6   2   3       10.29        8.02      1.54 o 
  -4   2   3     2507.84     2477.49     12.70 o 
  -2   2   3      379.91      442.93      5.37 o 
   0   2   3     3624.48     3663.19     15.99 o 
   2   2   3     1002.81     1052.65      8.50 o 
   4   2   3      281.40      306.24      5.02 o 
   6   2   3       69.59      115.75      3.48 o 
   8   2   3       63.99       64.20      3.00 o 
  10   2   3       14.33       14.48      2.23 o 
  12   2   3      131.98       99.99      4.12 o 
  14   2   3      210.61      227.82      6.25 o 
  16   2   3       89.93       86.28      4.52 o 
  18   2   3        0.21        0.00      4.90 o 
  20   2   3        6.21        8.86      5.17 o 
  22   2   3        1.75        0.00      5.88 o 
 -25   3   3       16.68        6.63      6.19 o 
 -23   3   3       18.63       13.40      5.52 o 
 -21   3   3       19.72       31.36      5.42 o 
 -19   3   3       62.30       61.63      6.03 o 
 -17   3   3        2.27        0.00      4.17 o 
 -15   3   3        1.05        0.00      3.86 o 
 -13   3   3        1.59        2.71      3.36 o 
 -11   3   3      658.33      629.42      8.20 o 
  -9   3   3      946.48     1034.78      7.45 o 
  -7   3   3      153.39      198.95      4.36 o 
  -5   3   3       60.81       75.42      2.83 o 
  -3   3   3        6.56        9.27      1.79 o 
  -1   3   3      346.32      345.77      8.74 o 
   1   3   3        8.02        8.88      1.84 o 
   3   3   3      386.06      430.03      4.09 o 
   5   3   3       11.23       20.25      1.61 o 
   7   3   3       64.90       68.72      2.22 o 
   9   3   3       10.38        9.15      2.52 o 
  11   3   3        5.96        6.38      3.73 o 
  13   3   3      238.18      210.77      6.08 o 
  15   3   3      234.06      236.13      6.72 o 
  17   3   3       22.80       35.59      3.83 o 
  19   3   3        0.08        1.11      5.01 o 
  21   3   3        2.20        2.45      5.55 o 
 -22   4   3       23.14       23.40      6.34 o 
 -20   4   3       13.26       22.94      3.63 o 
 -18   4   3        0.16        0.00      5.04 o 
 -16   4   3       66.65       69.39      3.99 o 
 -14   4   3      108.24      100.19      4.59 o 
 -12   4   3       16.51       20.63      2.56 o 
 -10   4   3       17.55        8.27      2.15 o 
  -8   4   3      604.22      575.91      8.42 o 
  -6   4   3       44.08       43.32      2.81 o 
  -4   4   3        5.87        2.66      3.14 o 
  -2   4   3      263.20      227.52      5.22 o 
   0   4   3        3.18        4.18      3.91 o 
   2   4   3      206.86      194.67      5.02 o 
   4   4   3      193.22      184.50      5.17 o 
   6   4   3      141.77      128.05      4.69 o 
   8   4   3      209.62      258.40      6.62 o 
  10   4   3      218.08      226.60      6.30 o 
  12   4   3        0.05        0.00      4.54 o 
  14   4   3       55.08       61.78      4.32 o 
  16   4   3       12.82        4.44      5.02 o 
  18   4   3        3.62        6.85      5.29 o 
 -21   5   3        3.20        0.00      5.90 o 
 -19   5   3        1.07        0.00      5.26 o 
 -17   5   3       16.79       20.48      5.73 o 
 -15   5   3       27.65       21.98      3.46 o 
 -13   5   3      103.27       97.73      4.60 o 
 -11   5   3        0.00        6.77      4.22 o 
  -9   5   3       22.09       24.94      2.81 o 
  -7   5   3       37.54       39.70      3.11 o 
  -5   5   3       20.87       18.73      2.83 o 
  -3   5   3      145.07      139.85      4.74 o 
  -1   5   3      183.18      196.87      5.64 o 
   1   5   3      145.33      129.42      4.81 o 
   3   5   3      174.51      189.21      5.68 o 
   5   5   3      103.65      102.29      4.86 o 
   7   5   3      116.66      103.19      5.00 o 
   9   5   3       82.86       75.03      4.66 o 
  11   5   3        5.99        1.73      4.77 o 
  13   5   3       32.05       46.89      4.13 o 
  15   5   3       14.97        9.02      6.19 o 
 -16   6   3        1.70        0.00      5.42 o 
 -14   6   3        5.45       12.50      4.58 o 
 -12   6   3       23.69        7.27      5.72 o 
 -10   6   3       84.54       83.67      4.61 o 
  -8   6   3      109.72      111.03      5.47 o 
  -6   6   3        1.95        2.10      4.75 o 
  -4   6   3      286.26      307.54      7.90 o 
  -2   6   3        9.50        7.53      5.45 o 
  -9   7   3       29.23       39.81      4.21 o 
  -7   7   3       58.58       67.25      5.00 o 
  -5   7   3       57.44       66.50      5.06 o 
  -3   7   3       16.09       12.14      3.36 o 
  -1   7   3        0.08        0.00      5.25 o 
   1   7   3       22.12       22.05      4.04 o 
   3   7   3       16.53       19.97      6.92 o 
 -28   0   4        1.50        6.44      5.24 o 
 -26   0   4       38.99       28.67      6.31 o 
 -24   0   4        8.62        5.34      4.57 o 
 -22   0   4      164.40      185.21      7.79 o 
 -20   0   4        8.50        0.00      3.71 o 
 -18   0   4      127.62      100.04      5.87 o 
 -16   0   4     1666.43     1648.67     13.61 o 
 -14   0   4      291.77      285.82      6.31 o 
 -12   0   4       52.86       89.18      2.92 o 
 -10   0   4      434.34      464.72      6.75 o 
  -8   0   4       36.76       42.20      3.02 o 
  -6   0   4      233.22      200.12      4.11 o 
  -4   0   4     1568.58     1637.81      9.59 o 
  -2   0   4     1102.35     1126.84      7.99 o 
   0   0   4      206.79      203.28      3.72 o 
   2   0   4       15.54       41.47      2.06 o 
   4   0   4     2041.14     2039.36     12.93 o 
   6   0   4     3480.11     3489.36     17.68 o 
   8   0   4      606.75      604.53      7.92 o 
  10   0   4      559.61      546.91      8.05 o 
  12   0   4      173.23      181.80      5.11 o 
  14   0   4        0.00        4.19      3.68 o 
  16   0   4       47.15       51.81      3.65 o 
  18   0   4       45.13       31.84      3.39 o 
  20   0   4       28.48       25.28      3.59 o 
 -27   1   4        9.87        0.00      6.14 o 
 -25   1   4        9.85       12.20      4.72 o 
 -23   1   4       74.93       82.17      6.59 o 
 -21   1   4        8.64       17.03      4.66 o 
 -19   1   4      376.32      421.93      9.43 o 
 -17   1   4      294.49      276.76      7.45 o 
 -15   1   4      117.35      116.49      4.13 o 
 -13   1   4        9.67        9.54      3.66 o 
 -11   1   4      425.05      399.91      5.94 o 
  -9   1   4     1739.76     1849.21     11.65 o 
  -7   1   4     1734.26     1959.07     11.61 o 
  -5   1   4     1272.58     1266.65      9.02 o 
  -3   1   4        2.79        3.00      2.45 o 
  -1   1   4     2605.76     2742.47     13.49 o 
   1   1   4     2466.13     2669.43     13.96 o 
   3   1   4     1436.76     1326.63      9.96 o 
   5   1   4      989.36      983.77      9.02 o 
   7   1   4      337.97      337.08      5.82 o 
   9   1   4       47.50       47.49      2.77 o 
  11   1   4      298.07      263.27      6.05 o 
  13   1   4      214.70      209.34      6.08 o 
  15   1   4      192.19      168.83      5.84 o 
  17   1   4        0.71        0.00      4.64 o 
  19   1   4        0.00        0.00      5.54 o 
  21   1   4        2.75        0.00      5.76 o 
 -26   2   4        2.52       12.93      3.24 o 
 -24   2   4        5.24        5.83      4.79 o 
 -22   2   4       35.18       21.29      5.63 o 
 -20   2   4       64.57       57.27      3.82 o 
 -18   2   4      187.57      195.69      5.63 o 
 -16   2   4      134.98      142.30      5.73 o 
 -14   2   4       34.71       35.44      3.87 o 
 -12   2   4      627.80      707.24      8.52 o 
 -10   2   4     1270.99     1269.63     11.29 o 
  -8   2   4        0.41        6.53      1.64 o 
  -6   2   4       73.32       95.12      2.93 o 
  -4   2   4      705.45      631.99      6.92 o 
  -2   2   4      237.48      245.03      4.31 o 
   0   2   4      782.56      732.86      7.42 o 
   2   2   4     6197.04     6607.93     95.49 o 
   4   2   4     2532.14     2706.07     15.64 o 
   6   2   4       11.51       21.68      2.27 o 
   8   2   4       41.57       52.47      2.93 o 
  10   2   4      232.03      247.88      5.92 o 
  12   2   4        4.76        5.29      4.08 o 
  14   2   4      124.64       97.70      7.11 o 
  16   2   4       31.39       25.57      3.83 o 
  18   2   4      105.84      110.09      7.84 o 
  20   2   4       25.90       35.20      4.13 o 
 -25   3   4        6.06       11.47      5.08 o 
 -23   3   4        0.02        0.00      5.67 o 
 -21   3   4       49.51       53.60      4.76 o 
 -19   3   4       46.62       40.24      3.48 o 
 -17   3   4       32.56       38.55      3.20 o 
 -15   3   4       22.25       14.53      4.38 o 
 -13   3   4       35.99       34.29      2.95 o 
 -11   3   4        0.89        6.76      1.80 o 
  -9   3   4      146.16      144.21      4.20 o 
  -7   3   4     1251.81     1194.99     11.23 o 
  -5   3   4      205.82      224.64      4.72 o 
  -3   3   4       95.42       94.82      3.33 o 
  -1   3   4      307.87      296.15      5.36 o 
   1   3   4      652.24      625.77      7.84 o 
   3   3   4       38.72       23.90      2.35 o 
   5   3   4      371.01      357.35      6.43 o 
   7   3   4      224.69      242.33      5.80 o 
   9   3   4       12.15        0.00      4.47 o 
  11   3   4       53.68       68.86      3.99 o 
  13   3   4       32.84       40.36      3.40 o 
  15   3   4       13.78        8.75      5.25 o 
  17   3   4       31.66       43.63      4.22 o 
  19   3   4       19.36       15.08      3.63 o 
 -22   4   4       42.34       43.37      3.92 o 
 -20   4   4       15.21       19.99      5.81 o 
 -18   4   4       31.36       31.08      3.70 o 
 -16   4   4       12.34        5.33      4.79 o 
 -14   4   4      361.12      334.17      7.38 o 
 -12   4   4       94.16      105.53      4.24 o 
 -10   4   4        1.51        0.00      3.94 o 
  -8   4   4       91.39       78.94      3.65 o 
  -6   4   4       15.62       17.73      2.52 o 
  -4   4   4     1791.50     1678.21     10.70 o 
  -2   4   4      111.10      133.14      4.63 o 
   0   4   4      193.63      200.06      5.54 o 
   2   4   4       11.20        1.20      4.32 o 
   4   4   4       29.96       40.65      3.51 o 
   6   4   4      105.20       98.73      4.40 o 
   8   4   4        1.27        0.00      4.69 o 
  10   4   4      159.08      157.49      5.76 o 
  12   4   4       12.86       15.13      3.17 o 
  14   4   4       14.69       15.95      3.49 o 
  16   4   4        0.25        2.13      4.87 o 
 -19   5   4       11.58       10.65      5.54 o 
 -17   5   4       12.62       15.30      5.26 o 
 -15   5   4       78.57       61.80      4.78 o 
 -13   5   4        4.07        3.52      4.85 o 
 -11   5   4      476.87      430.91      8.62 o 
  -9   5   4       28.62       27.73      3.22 o 
  -7   5   4        8.47       10.17      2.49 o 
  -5   5   4       11.55        2.41      2.77 o 
  -3   5   4       41.06       32.29      3.56 o 
  -1   5   4       26.32       37.48      3.48 o 
   1   5   4        2.61        0.00      4.94 o 
   3   5   4        3.48        0.00      5.06 o 
   5   5   4       35.38       26.56      3.84 o 
   7   5   4       26.57       25.01      3.25 o 
   9   5   4       10.75        6.80      5.17 o 
  11   5   4       18.30       17.88      3.43 o 
  13   5   4       18.38       19.49      3.77 o 
 -16   6   4        3.24        1.56      5.31 o 
 -14   6   4        5.81       15.70      2.92 o 
 -12   6   4       20.73       11.49      6.18 o 
 -10   6   4       17.12       22.68      3.72 o 
  -8   6   4       41.60       48.44      4.07 o 
  -6   6   4        3.61        3.46      5.29 o 
  -4   6   4        0.13        0.00      4.66 o 
  -2   6   4        0.74        5.30      4.98 o 
   0   6   4       35.31       30.46      3.85 o 
   2   6   4        9.60       12.31      3.40 o 
   4   6   4        0.00        0.00      5.95 o 
   6   6   4        4.39        0.00      5.81 o 
   8   6   4        0.01        0.00      5.73 o 
  10   6   4        0.18        0.35      6.05 o 
  -7   7   4        2.75        0.00      6.39 o 
  -5   7   4        4.62        6.58      5.47 o 
  -3   7   4        0.18        1.73      5.38 o 
  -1   7   4        1.40        0.00      6.03 o 
 -27   1   5        0.67        1.85      5.16 o 
 -25   1   5        3.45        4.25      4.85 o 
 -23   1   5       10.04       11.52      4.97 o 
 -21   1   5       27.33       16.06      4.94 o 
 -19   1   5       83.70       90.05      5.48 o 
 -17   1   5      377.62      365.89      8.94 o 
 -15   1   5       89.85      101.12      4.94 o 
 -13   1   5      512.56      514.32      8.85 o 
 -11   1   5      483.23      511.13      6.78 o 
  -9   1   5        3.46        7.34      1.73 o 
  -7   1   5      227.41      206.61      4.31 o 
  -5   1   5      405.55      480.96      6.07 o 
  -3   1   5       40.01       30.09      2.16 o 
  -1   1   5      175.33      249.76      4.74 o 
   1   1   5      214.98      245.35      4.76 o 
   3   1   5       64.45       81.15      3.33 o 
   5   1   5       11.02       10.71      2.24 o 
   7   1   5      354.03      317.13      6.30 o 
   9   1   5       40.80       31.25      2.80 o 
  11   1   5      285.57      246.54      6.70 o 
  13   1   5       16.62       25.28      2.95 o 
  15   1   5        0.07        6.66      4.38 o 
  17   1   5      114.75      128.11      5.86 o 
  19   1   5        6.84       10.65      3.41 o 
 -26   2   5       23.65       26.52      6.15 o 
 -24   2   5        1.62        0.15      4.47 o 
 -22   2   5       25.41       16.74      5.10 o 
 -20   2   5        0.06        0.00      4.79 o 
 -18   2   5      198.11      190.95      5.58 o 
 -16   2   5        2.63        5.43      3.62 o 
 -14   2   5       44.39       42.79      4.35 o 
 -12   2   5       60.70       59.68      2.92 o 
 -10   2   5      291.46      262.49      5.43 o 
  -8   2   5      154.41      142.43      3.78 o 
  -6   2   5        9.42       15.73      1.77 o 
  -4   2   5       37.51       50.74      2.78 o 
  -2   2   5       45.26       35.46      2.43 o 
   0   2   5       17.26       22.21      2.16 o 
   2   2   5      290.27      332.70      5.80 o 
   4   2   5        0.01        0.94      3.69 o 
   6   2   5      686.51      821.82      9.91 o 
   8   2   5        0.02        0.00      4.46 o 
  10   2   5        0.59        0.22      4.42 o 
  12   2   5       11.78       19.09      3.06 o 
  14   2   5      245.46      235.07      7.04 o 
  16   2   5        0.09        0.60      5.01 o 
  18   2   5        0.24        0.00      5.39 o 
 -25   3   5        2.11        3.75      4.82 o 
 -23   3   5       25.53       34.41      5.48 o 
 -21   3   5       34.76       16.66      6.04 o 
 -19   3   5        2.66        0.00      4.55 o 
 -17   3   5        0.41        0.00      4.34 o 
 -15   3   5       63.62       69.04      3.88 o 
 -13   3   5       20.17       10.84      4.21 o 
 -11   3   5        0.49        4.11      3.29 o 
  -9   3   5      848.85      894.80     10.08 o 
  -7   3   5      983.91      989.52     10.34 o 
  -5   3   5      721.83      731.52      8.95 o 
  -3   3   5       50.24       44.63      2.95 o 
  -1   3   5      658.30      624.08      8.28 o 
   1   3   5       98.15      105.52      3.89 o 
   3   3   5        6.17        4.39      4.00 o 
   5   3   5       61.67       54.20      3.42 o 
   7   3   5        8.24        7.68      4.63 o 
   9   3   5       28.27       30.88      3.80 o 
  11   3   5       16.01       17.51      3.02 o 
  13   3   5       25.18       11.17      5.67 o 
  15   3   5       65.30       81.09      5.12 o 
  17   3   5        0.38        1.52      5.27 o 
 -22   4   5        8.49        9.19      3.09 o 
 -20   4   5        1.62        2.90      4.91 o 
 -18   4   5       68.79       67.21      4.46 o 
 -16   4   5       64.50       58.22      3.98 o 
 -14   4   5       36.19       39.26      3.39 o 
 -12   4   5       75.74       59.04      3.69 o 
 -10   4   5      134.46      136.21      4.84 o 
  -8   4   5        1.55        1.49      3.71 o 
  -6   4   5       37.53       39.74      2.89 o 
  -4   4   5      669.24      685.88      9.89 o 
  -2   4   5       24.74       27.67      2.88 o 
   0   4   5        9.00        7.57      2.43 o 
   2   4   5      169.83      174.13      5.68 o 
   4   4   5       95.01      121.40      4.92 o 
   6   4   5       41.37       42.44      3.86 o 
   8   4   5        2.28        0.00      4.64 o 
  10   4   5        1.56        5.20      4.57 o 
  12   4   5        9.86       13.45      3.19 o 
  14   4   5        5.93        4.76      6.16 o 
 -19   5   5        0.11        0.00      5.09 o 
 -17   5   5        9.61       10.48      2.91 o 
 -15   5   5        0.31        0.00      4.83 o 
 -13   5   5        9.93        0.00      5.08 o 
 -11   5   5        6.70        0.81      5.12 o 
  -9   5   5       20.79       34.56      3.46 o 
  -7   5   5       43.58       51.02      3.70 o 
  -5   5   5      119.07      122.94      5.09 o 
  -3   5   5      126.95      124.44      5.11 o 
  -1   5   5      235.09      283.34      7.34 o 
   1   5   5       55.15       37.96      4.28 o 
   3   5   5       86.95      102.91      4.77 o 
   5   5   5       40.37       43.85      3.91 o 
   7   5   5        1.58        6.36      4.82 o 
   9   5   5        4.70        6.73      5.18 o 
  11   5   5       16.23       23.61      3.88 o 
 -14   6   5        0.02        0.00      4.87 o 
 -12   6   5       12.18        4.56      5.85 o 
 -10   6   5        0.11        5.05      4.41 o 
  -8   6   5        2.66        0.00      5.33 o 
  -6   6   5       23.43       13.66      5.88 o 
  -4   6   5        0.30        5.30      4.77 o 
  -2   6   5       11.51       17.75      3.99 o 
   0   6   5        0.10        2.31      5.31 o 
   2   6   5       25.26       20.22      3.66 o 
   4   6   5        8.05       13.76      3.60 o 
   6   6   5       68.96       92.90      5.89 o 
 -26   0   6       33.00       47.50      6.93 o 
 -24   0   6       38.09       35.80      5.89 o 
 -22   0   6       49.07       54.34      5.70 o 
 -20   0   6       13.70       11.41      4.80 o 
 -18   0   6      465.02      483.63     10.90 o 
 -16   0   6      387.67      405.97      9.44 o 
 -14   0   6       55.25       66.30      4.54 o 
 -12   0   6      811.22      918.27     11.97 o 
 -10   0   6      463.35      481.41      8.97 o 
  -8   0   6      613.17      637.65      9.20 o 
  -6   0   6       42.41       32.00      2.35 o 
  -4   0   6      497.61      484.46      6.67 o 
  -2   0   6     1509.91     1385.13     11.70 o 
   0   0   6     1266.75     1115.71     10.59 o 
   2   0   6     1016.77     1041.92     10.46 o 
   4   0   6        9.73       15.02      2.32 o 
   6   0   6     3188.22     2926.65     19.35 o 
   8   0   6      345.24      315.23      6.94 o 
  10   0   6      879.98      880.94     11.69 o 
  12   0   6       90.27      112.53      5.12 o 
  14   0   6       19.94       18.53      3.18 o 
  16   0   6       49.33       46.77      4.11 o 
  18   0   6       29.05       19.47      6.98 o 
 -27   1   6        6.86        7.02      6.38 o 
 -25   1   6        5.47        2.02      5.61 o 
 -23   1   6        3.42        7.49      4.15 o 
 -21   1   6       15.44       11.94      4.72 o 
 -19   1   6      181.44      186.63      7.67 o 
 -17   1   6      213.91      191.98      7.64 o 
 -15   1   6       23.12       22.58      3.87 o 
 -13   1   6       12.78       17.96      2.12 o 
 -11   1   6      164.24      184.29      6.08 o 
  -9   1   6      566.44      611.66      9.36 o 
  -7   1   6      171.91      147.30      4.03 o 
  -5   1   6      233.23      221.97      6.20 o 
  -3   1   6      686.87      674.56      8.04 o 
  -1   1   6     2142.53     2218.61     15.41 o 
   1   1   6       13.26       19.32      2.47 o 
   3   1   6        5.17        3.94      3.54 o 
   5   1   6      523.46      510.77      7.97 o 
   7   1   6       27.72       20.90      2.94 o 
   9   1   6      213.29      244.47      6.64 o 
  11   1   6       22.33       13.84      3.34 o 
  13   1   6       51.37       48.90      3.99 o 
  15   1   6        0.07        0.00      5.33 o 
  17   1   6       15.24       16.82      5.43 o 
 -18   2   6      160.61      181.00      6.10 o 
 -16   2   6       49.74       42.79      4.82 o 
 -14   2   6        3.88        3.53      3.92 o 
 -12   2   6      369.27      340.50      6.43 o 
 -10   2   6      192.49      186.35      4.84 o 
  -8   2   6      184.95      188.84      4.69 o 
  -6   2   6        9.79        4.78      1.79 o 
  -4   2   6        2.42        0.00      3.60 o 
  -2   2   6       49.00       59.46      3.29 o 
   0   2   6        0.80        1.05      3.61 o 
   2   2   6       96.30      117.25      4.30 o 
   4   2   6      106.13      111.87      4.51 o 
   6   2   6      227.89      229.50      5.98 o 
   8   2   6        6.80        9.00      4.45 o 
  10   2   6       61.49       65.25      3.97 o 
  12   2   6        5.54        6.46      5.03 o 
  14   2   6      107.67      123.82      6.00 o 
  16   2   6        4.41        8.08      5.61 o 
 -13   3   6       31.75       32.42      3.05 o 
 -11   3   6        5.14        2.39      4.29 o 
  -9   3   6      231.77      237.06      5.87 o 
  -7   3   6      279.32      237.61      6.02 o 
  -5   3   6        6.66        9.00      4.51 o 
  -3   3   6      120.68      126.06      4.63 o 
  -1   3   6        0.31        0.00      4.30 o 
   1   3   6      436.86      403.25      7.47 o 
   3   3   6      193.49      211.56      5.92 o 
   5   3   6       14.38        9.25      4.71 o 
   7   3   6       10.61        6.36      5.44 o 
   9   3   6       12.98        7.78      5.06 o 
  11   3   6        1.91        8.85      4.89 o 
  13   3   6       49.91       52.36      4.35 o 
  15   3   6       27.54       28.23      3.95 o 
 -22   4   6        3.04        4.23      5.06 o 
 -20   4   6        2.47       10.04      3.35 o 
 -18   4   6       45.20       49.57      3.93 o 
 -16   4   6       60.38       64.34      5.92 o 
 -14   4   6        0.34        2.73      4.43 o 
 -12   4   6        0.00        0.00      4.81 o 
 -10   4   6       41.18       39.25      3.29 o 
  -8   4   6      247.39      231.58      6.33 o 
  -6   4   6      273.05      255.78      6.87 o 
  -4   4   6      333.91      328.45      7.43 o 
  -2   4   6      157.39      149.78      5.47 o 
   0   4   6       23.32       19.72      3.28 o 
   2   4   6        0.40        0.00      4.84 o 
   4   4   6        1.50        0.00      4.73 o 
   6   4   6        0.12        0.00      4.52 o 
   8   4   6        0.13        2.15      4.33 o 
  10   4   6       12.58       19.32      3.58 o 
  12   4   6        0.78        3.95      5.17 o 
 -19   5   6       10.77        9.09      3.43 o 
 -17   5   6        3.00        0.00      5.48 o 
 -15   5   6        5.51        0.00      4.67 o 
 -13   5   6       46.15       54.60      4.39 o 
 -11   5   6       19.47       23.53      3.67 o 
  -9   5   6       28.67       30.44      3.51 o 
  -7   5   6       59.91       44.57      3.81 o 
  -5   5   6        0.42        3.36      5.14 o 
  -3   5   6        6.56        9.72      5.45 o 
  -1   5   6       93.35      101.41      5.47 o 
   1   5   6       23.78       29.56      3.81 o 
   3   5   6       35.75       35.57      4.16 o 
   5   5   6       54.39       48.45      4.74 o 
   7   5   6        1.05        3.83      5.23 o 
   9   5   6       20.16       11.81      6.55 o 
 -12   6   6        1.95        0.00      5.41 o 
 -10   6   6       37.57       32.66      4.18 o 
  -8   6   6       10.55        3.89      5.39 o 
  -6   6   6        0.75        0.00      5.29 o 
  -4   6   6        7.01       11.23      3.16 o 
  -2   6   6        6.10       11.43      5.81 o 
   0   6   6       49.37       51.05      4.92 o 
   2   6   6        5.99        2.01      5.84 o 
   4   6   6        0.05        0.00      6.34 o 
 -25   1   7        7.88        7.41      5.48 o 
 -23   1   7       15.86        8.56      5.83 o 
 -21   1   7        0.91        0.00      4.87 o 
 -19   1   7       51.89       66.37      5.14 o 
 -17   1   7       83.19       78.41      6.16 o 
 -15   1   7       27.76       29.17      3.05 o 
 -13   1   7      166.62      153.45      6.46 o 
 -11   1   7       64.63       61.31      4.74 o 
  -9   1   7       98.24      104.63      5.06 o 
  -7   1   7      205.32      217.08      5.23 o 
  -5   1   7      640.08      614.30     10.13 o 
  -3   1   7       42.24       41.84      3.32 o 
  -1   1   7      131.32      151.50      4.49 o 
   1   1   7       41.98       35.01      2.99 o 
   3   1   7      311.46      308.30      7.07 o 
   5   1   7      825.62      775.91     10.65 o 
   7   1   7      191.32      197.80      6.37 o 
   9   1   7      400.44      422.11      9.39 o 
  11   1   7        0.35        0.00      4.88 o 
  13   1   7        0.35        0.00      5.28 o 
  15   1   7        1.72        0.00      5.48 o 
 -26   2   7        2.07        5.25      5.84 o 
 -24   2   7        2.68        6.44      4.94 o 
 -22   2   7       47.61       37.37      6.36 o 
 -20   2   7       40.90       41.72      5.91 o 
 -18   2   7      162.08      181.20      8.12 o 
 -16   2   7        7.25        2.24      4.77 o 
 -14   2   7       35.64       33.38      4.96 o 
 -12   2   7      246.80      285.31      6.63 o 
 -10   2   7        0.02        4.31      3.78 o 
  -8   2   7      697.59      669.82      9.54 o 
  -6   2   7      207.98      259.06      7.69 o 
  -4   2   7      551.87      623.44     10.78 o 
  -2   2   7        0.82        0.79      4.28 o 
   0   2   7      100.42      112.78      4.44 o 
   2   2   7       89.47       76.15      3.85 o 
   4   2   7       56.73       56.76      3.65 o 
   6   2   7       44.81       53.71      3.77 o 
   8   2   7       66.06       76.61      4.73 o 
  10   2   7        1.08        0.00      5.12 o 
  12   2   7       24.11       21.57      3.97 o 
  14   2   7        7.34        0.33      6.01 o 
 -23   3   7        4.48        5.81      4.82 o 
 -21   3   7        2.69        0.00      5.32 o 
 -19   3   7        3.04        0.00      5.14 o 
 -17   3   7       38.17       29.72      5.75 o 
 -15   3   7       23.67       11.97      4.98 o 
 -13   3   7       28.49       35.00      3.26 o 
 -11   3   7       35.57       32.03      3.10 o 
  -9   3   7      550.72      536.27      9.17 o 
  -7   3   7       10.48       12.86      4.88 o 
  -5   3   7       23.79        0.00      5.85 o 
  -3   3   7      191.83      209.99      5.86 o 
  -1   3   7        3.62        0.00      5.05 o 
   1   3   7        0.27        5.24      4.35 o 
   3   3   7       10.47       14.56      2.86 o 
   5   3   7        8.86        9.43      4.93 o 
   7   3   7       10.57        4.55      5.01 o 
   9   3   7        7.33        1.03      5.13 o 
  11   3   7        0.06        3.66      5.13 o 
  13   3   7       14.03       19.29      3.63 o 
 -22   4   7        0.01        0.00      5.40 o 
 -20   4   7        4.89        5.59      5.10 o 
 -18   4   7        4.45        6.02      4.50 o 
 -16   4   7        0.25        0.15      4.73 o 
 -14   4   7       40.13       20.30      6.08 o 
 -12   4   7        3.13        5.47      4.58 o 
 -10   4   7       12.11       11.81      2.96 o 
  -8   4   7      220.52      207.34      6.70 o 
  -6   4   7        0.90        0.00      5.37 o 
  -4   4   7        9.70        7.15      5.83 o 
  -2   4   7      254.41      248.09      7.28 o 
   0   4   7        1.39        3.53      4.69 o 
   2   4   7       16.76        9.09      4.88 o 
   4   4   7        3.15        0.00      5.27 o 
   6   4   7       50.87       58.43      4.86 o 
   8   4   7        6.13        0.00      5.81 o 
  10   4   7        1.66        3.55      5.69 o 
 -17   5   7       16.86       18.25      5.80 o 
 -15   5   7        0.19        1.96      4.76 o 
 -13   5   7        0.42        0.00      5.25 o 
 -11   5   7        1.03        0.00      4.91 o 
  -9   5   7        0.06        1.78      4.98 o 
  -7   5   7       13.47       12.44      3.04 o 
  -5   5   7      212.49      215.21      7.22 o 
  -3   5   7        8.65        0.00      6.19 o 
  -1   5   7       79.99       83.16      5.27 o 
   1   5   7        0.88        0.00      5.54 o 
   3   5   7        0.79        0.00      6.06 o 
   5   5   7        3.96       10.13      5.15 o 
   7   5   7        4.25        7.84      6.15 o 
 -10   6   7        0.12        0.00      4.89 o 
  -8   6   7       16.86       12.44      4.02 o 
  -6   6   7        4.83        0.68      6.02 o 
  -4   6   7        4.47        0.00      6.87 o 
  -2   6   7        4.37        0.52      6.01 o 
 -26   0   8       75.97       99.27      8.61 o 
 -24   0   8       30.27       41.42      6.11 o 
 -22   0   8       20.51       30.57      5.36 o 
 -20   0   8        0.46        1.50      4.82 o 
 -18   0   8      273.12      311.51     10.20 o 
 -16   0   8        0.02        0.00      4.82 o 
 -14   0   8       86.65       99.76      6.79 o 
 -12   0   8      345.50      313.58      8.96 o 
 -10   0   8       29.81       34.90      4.78 o 
  -8   0   8      487.74      519.93     10.53 o 
  -6   0   8       11.57        0.00      4.47 o 
  -4   0   8       26.19       27.78      2.83 o 
  -2   0   8       57.87       36.01      3.15 o 
   0   0   8       39.26       27.56      3.25 o 
   2   0   8     1347.33     1258.07     14.16 o 
   4   0   8      277.46      251.65      7.15 o 
   6   0   8     1089.01     1135.68     14.97 o 
   8   0   8       24.12       17.00      3.05 o 
  10   0   8       13.15       13.52      3.76 o 
  12   0   8       13.81       18.52      3.67 o 
 -25   1   8        0.16        0.00      5.47 o 
 -23   1   8        7.19        7.80      5.31 o 
 -21   1   8       19.48       14.73      5.88 o 
 -19   1   8       17.49        9.26      5.56 o 
 -17   1   8      105.09       94.33      7.21 o 
 -15   1   8       36.36       28.21      3.45 o 
 -13   1   8       34.47       34.38      4.96 o 
 -11   1   8        1.47        0.00      3.99 o 
  -9   1   8       50.53       52.52      3.47 o 
  -7   1   8       26.58       28.37      4.67 o 
  -5   1   8      246.79      256.45      7.74 o 
  -3   1   8      214.00      186.10      5.63 o 
  -1   1   8      142.34      123.69      4.96 o 
   1   1   8       86.13       96.68      4.71 o 
   3   1   8      469.57      469.04      9.12 o 
   5   1   8        0.45        0.00      5.29 o 
   7   1   8       23.45       14.32      3.53 o 
   9   1   8        1.67        0.00      5.37 o 
  11   1   8        1.15        3.81      5.49 o 
  13   1   8       58.84       81.87      5.89 o 
 -24   2   8        0.28        0.00      5.40 o 
 -22   2   8        4.67        3.61      5.42 o 
 -20   2   8       30.89       24.41      5.97 o 
 -18   2   8       10.61        2.46      5.43 o 
 -16   2   8        0.95        0.00      5.24 o 
 -14   2   8      275.49      281.63      9.95 o 
 -12   2   8       25.75       28.60      3.27 o 
 -10   2   8       90.24       76.67      6.34 o 
  -8   2   8        0.82        3.66      3.90 o 
  -6   2   8        0.43        0.00      4.74 o 
  -4   2   8       26.27       17.39      5.33 o 
  -2   2   8      311.44      332.31      7.52 o 
   0   2   8       10.78        6.60      3.08 o 
   2   2   8      162.43      152.06      5.58 o 
   4   2   8       49.82       40.27      3.85 o 
   6   2   8        6.12       10.93      3.25 o 
   8   2   8       46.83       38.93      4.41 o 
  10   2   8       44.57       43.71      4.65 o 
  12   2   8        3.81        0.17      6.27 o 
 -23   3   8        7.91        0.00      6.25 o 
 -21   3   8        0.45        0.00      5.08 o 
 -19   3   8       12.06       15.59      5.51 o 
 -17   3   8       12.13       22.01      3.35 o 
 -15   3   8       20.93       31.22      5.94 o 
 -13   3   8      225.82      200.75      6.80 o 
 -11   3   8      219.22      206.67      6.43 o 
  -9   3   8      731.17      680.07     11.11 o 
  -7   3   8       23.44       17.20      3.68 o 
  -5   3   8       20.72       37.11      3.48 o 
  -3   3   8        9.68       13.34      3.23 o 
  -1   3   8      391.99      444.68      9.16 o 
   1   3   8       71.63       82.40      4.91 o 
   3   3   8       26.00       33.82      3.76 o 
   5   3   8       58.38       65.81      4.41 o 
   7   3   8        1.37        0.00      5.63 o 
   9   3   8       35.39       56.93      5.24 o 
 -20   4   8        0.24        4.51      5.11 o 
 -18   4   8        2.52        0.16      5.25 o 
 -16   4   8       18.84       18.77      3.52 o 
 -14   4   8       10.86        5.86      5.02 o 
 -12   4   8      129.31      120.16      5.61 o 
 -10   4   8        8.66       17.96      2.95 o 
  -8   4   8       12.93       11.03      4.69 o 
  -6   4   8      109.92      102.53      5.71 o 
  -4   4   8        5.32        0.00      5.97 o 
  -2   4   8        0.04        0.00      5.62 o 
   0   4   8        1.28        0.29      5.20 o 
   2   4   8        3.87        9.11      5.26 o 
   4   4   8        0.35        0.00      6.32 o 
   6   4   8        2.20        3.33      5.22 o 
 -15   5   8        3.40        0.00      6.33 o 
 -13   5   8        0.38        0.00      5.17 o 
 -11   5   8        0.22        3.44      4.46 o 
  -9   5   8        2.79        1.61      5.47 o 
  -7   5   8        0.05        0.00      6.78 o 
  -5   5   8       40.23       22.76      7.33 o 
  -3   5   8        0.45        3.40      5.86 o 
  -1   5   8       13.64        9.73      5.92 o 
   1   5   8        7.73       14.56      3.55 o 
   3   5   8        0.05        0.00      5.99 o 
 -23   1   9        8.99        9.82      6.05 o 
 -21   1   9       24.36       25.37      6.29 o 
 -19   1   9       71.29       62.26      6.75 o 
 -17   1   9        9.49        7.17      5.98 o 
 -15   1   9      264.47      245.55      9.67 o 
 -13   1   9        5.39        0.00      5.01 o 
 -11   1   9       62.76       56.97      5.62 o 
  -9   1   9      123.76      129.19      6.60 o 
  -7   1   9        0.22        0.00      4.87 o 
  -5   1   9      851.28      799.93     11.89 o 
  -3   1   9       41.51       29.50      4.24 o 
  -1   1   9      227.71      232.27      6.75 o 
   1   1   9      162.12      159.34      6.33 o 
   3   1   9        0.89        5.11      4.92 o 
   5   1   9        6.05        6.70      3.14 o 
   7   1   9        0.00        5.93      4.54 o 
   9   1   9        2.79        6.60      3.56 o 
 -22   2   9        7.85       15.32      3.37 o 
 -20   2   9        0.13        0.00      5.72 o 
 -18   2   9       15.38       25.79      3.24 o 
 -16   2   9      150.45      154.10      8.33 o 
 -14   2   9       14.33       12.74      5.26 o 
 -12   2   9      116.21      118.41      7.77 o 
 -10   2   9       61.91       55.95      4.18 o 
  -8   2   9       18.78       25.45      6.07 o 
  -6   2   9       72.73       67.78      6.76 o 
  -4   2   9       25.86       35.89      3.65 o 
  -2   2   9      715.12      722.06     12.17 o 
   0   2   9       12.24       15.38      3.48 o 
   2   2   9       53.74       60.94      4.32 o 
   4   2   9        7.27       10.44      3.15 o 
   6   2   9       76.70       77.14      5.47 o 
   8   2   9       65.25       78.89      5.92 o 
 -21   3   9        3.56        0.00      6.18 o 
 -19   3   9        6.66        8.48      3.37 o 
 -17   3   9       12.80       10.64      5.64 o 
 -15   3   9       10.80       16.94      3.39 o 
 -13   3   9       96.75      106.41      5.13 o 
 -11   3   9        3.09        8.90      3.05 o 
  -9   3   9       64.06       68.93      4.28 o 
  -7   3   9        1.21        1.80      5.64 o 
  -5   3   9        6.52        6.53      5.88 o 
  -3   3   9       79.06       95.34      5.19 o 
  -1   3   9        0.41        0.00      6.17 o 
   1   3   9        5.34        0.00      6.06 o 
   3   3   9        0.00        7.21      5.12 o 
   5   3   9        5.63        7.42      3.27 o 
   7   3   9        2.52        3.66      6.24 o 
 -16   4   9        0.00        0.00      5.78 o 
 -14   4   9        2.73        0.00      5.51 o 
 -12   4   9        8.38        0.00      5.36 o 
 -10   4   9        9.82        6.71      5.70 o 
  -8   4   9        3.24        0.00      5.90 o 
  -6   4   9        6.64        9.96      3.57 o 
  -4   4   9       21.03       15.18      3.87 o 
  -2   4   9        0.75        0.00      5.82 o 
   0   4   9        0.22        0.00      5.89 o 
   2   4   9        3.84        9.48      4.98 o 
  -9   5   9        5.40        0.18      5.69 o 
  -7   5   9       11.25        7.17      6.52 o 
  -5   5   9        2.20        0.00      6.70 o 
 -22   0  10       40.66       31.35      7.80 o 
 -20   0  10       65.22       64.23      6.70 o 
 -18   0  10       27.90       18.43      6.89 o 
 -16   0  10        5.71        2.05      5.30 o 
 -14   0  10        0.24        1.13      4.73 o 
 -12   0  10       42.01       49.94      5.84 o 
 -10   0  10      321.15      317.67     10.55 o 
  -8   0  10      142.98      136.62      8.20 o 
  -6   0  10      431.58      411.45      9.18 o 
  -4   0  10      131.79      122.25      5.60 o 
  -2   0  10        1.51        0.00      5.25 o 
   0   0  10       14.28        6.41      5.56 o 
   2   0  10       28.35       23.80      3.48 o 
   4   0  10        2.05        1.76      4.99 o 
   6   0  10        0.54        0.51      5.80 o 
 -21   1  10        0.05        5.90      5.07 o 
 -19   1  10        8.71       13.26      5.23 o 
 -17   1  10       47.87       36.71      6.98 o 
 -15   1  10        1.31        3.66      5.12 o 
 -13   1  10       24.76       20.43      3.37 o 
 -11   1  10       37.15       25.78      6.45 o 
  -9   1  10       40.92       27.26      6.08 o 
  -7   1  10        1.12        3.69      4.85 o 
  -5   1  10        0.56        0.00      5.65 o 
  -3   1  10       44.59       44.29      4.13 o 
  -1   1  10       26.75       40.46      4.41 o 
   1   1  10        1.92        0.00      5.49 o 
   3   1  10        5.77       10.50      3.33 o 
   5   1  10       64.40       74.32      5.28 o 
 -20   2  10        5.73        7.52      5.65 o 
 -18   2  10        2.57        0.00      5.65 o 
 -16   2  10        3.93        0.00      5.92 o 
 -14   2  10       29.89       17.04      6.06 o 
 -12   2  10       43.41       49.74      4.78 o 
 -10   2  10       29.65       19.38      6.26 o 
  -8   2  10       96.66      118.34      8.64 o 
  -6   2  10       71.05       81.11      7.19 o 
  -4   2  10        4.49        0.00      5.64 o 
  -2   2  10       19.96        9.44      6.15 o 
   0   2  10        4.85        2.32      5.72 o 
   2   2  10       18.81       24.28      4.03 o 
   4   2  10        5.45        1.52      6.83 o 
 -17   3  10        0.08        0.39      2.89 o 
 -15   3  10        3.59       11.53      5.13 o 
 -13   3  10        9.26        0.00      6.04 o 
 -11   3  10       54.29       62.86      7.32 o 
  -9   3  10       31.07       26.58      7.31 o 
  -7   3  10        2.68       13.51      5.57 o 
  -5   3  10       82.89       76.89      5.03 o 
  -3   3  10        2.08        0.00      6.30 o 
  -1   3  10        5.13        4.09      6.52 o 
   1   3  10       11.63       20.80      4.55 o 
 -12   4  10        1.71        0.00      5.65 o 
 -10   4  10        2.18        1.72      4.93 o 
  -8   4  10       46.95       68.64      7.22 o 
  -6   4  10        8.58        7.38      6.55 o 
  -4   4  10        9.15       11.79      3.58 o 
 -19   1  11        0.12        1.75      5.70 o 
 -17   1  11        0.56        0.00      5.04 o 
 -15   1  11        3.73        2.61      5.68 o 
 -13   1  11       48.92       34.82      7.35 o 
 -11   1  11       12.22        5.48      6.36 o 
  -9   1  11       69.88       67.60      7.73 o 
  -7   1  11       19.29       12.59      3.72 o 
  -5   1  11        3.01       11.51      4.84 o 
  -3   1  11       15.32        7.57      6.39 o 
  -1   1  11        6.90        9.62      5.74 o 
   1   1  11       22.36       23.06      6.28 o 
 -16   2  11       12.04        0.00      6.66 o 
 -14   2  11        1.03        2.85      5.16 o 
 -12   2  11      108.13      112.51      8.25 o 
 -10   2  11        0.04        0.00      6.08 o 
  -8   2  11       20.69       31.64      6.25 o 
  -6   2  11        4.17        4.25      5.79 o 
  -4   2  11        7.26        6.47      5.91 o 
  -2   2  11       13.43       11.35      4.40 o 
   0   2  11        2.01        1.23      5.87 o 
 -11   3  11        0.65        3.84      5.04 o 
  -9   3  11        9.52       18.22      6.95 o 
  -7   3  11        0.77        2.96      5.99 o 
  -5   3  11       16.59       34.16      4.00 o 
 -12   0  12       28.49       31.77      6.76 o 
 -10   0  12       20.31       16.11      6.65 o 
  -8   0  12       23.10       13.18      6.20 o 
  -6   0  12        0.05        1.40      5.10 o 
 -11   1  12        4.87        0.00      6.44 o 
  -9   1  12        2.88        3.16      5.97 o 
                                                 
